# Supplementary material for: FLT4 Mutations Are Associated with Segmental Lymphatic Dysfunction and Initial Lymphatic Aplasia in Patients with Milroy Disease
Source: Genes (Basel). 2021 Oct 13;12(10):1611. doi: 10.3390/genes12101611 (PMC8535675; doi:10.3390/genes12101611)
Supplement: Supplementary file 1 [file genes-12-01611-s001.zip]

Archive with 1 entries (1 files):
- genes-1358529-supplementary.pdf
